# Supplementary material for: Enhancing rural healthcare through internet-based remote collaborative outpatient services: A comprehensive evaluation in Changzhi, Shanxi Province
Source: Medicine (Baltimore). 2024 Sep 6;103(36):e39614. doi: 10.1097/MD.0000000000039614 (PMC11383462; doi:10.1097/MD.0000000000039614)
Supplement: Supplementary file 1 [file medi-103-e39614-s001.xlsx]

## Sheet: Sheet1
						Do you have the following diseases											How did you learn about remote healthcare through			What business do you want remote healthcare to conduct			The benefits of telemedicine for you							Reasons for dissatisfaction
Number	Usage time	source	IP	gender	county	diabetes	hypertension	heart disease	arthritis	digestive tract disease	rheumatism	cervical spondylosis	lumbar disc herniation	sequelae of stroke	other	Your preferred medical institution for illness	online	village doctor	other	prevent	Diagnosis and treatment	other	More convenient medical treatment	More reasonable medication	Reduce transportation costs	Reduce back and forth travel	Reduce waiting times for medical treatment	other	Your satisfaction with telemedicine services	Limited number of expert consultations	Not very helpful for my illness	Insufficient promotion	other
1	99s	WeChat	218.26.158.41	female	Shang Dang	0	0	0	0	0	0	0	0	0	1	1	0	0	1	0	1	0	1	1	0	0	0	0	3	0	0	0	0
2	161s	WeChat	39.144.98.151	female	Wu Xiang	0	1	0	0	0	0	0	0	0	0	2	0	1	0	1	1	0	1	0	1	1	0	0	1	1	1	0	0
3	54s	WeChat	39.144.98.151	male	Chang Zi	0	0	1	0	0	0	0	0	0	0	1	1	1	0	1	1	0	1	1	1	1	0	0	2	0	1	0	0
4	74s	WeChat	218.26.55.131	male	Chang Zi	0	0	0	0	0	0	0	0	0	1	2	1	0	0	1	0	0	1	1	1	1	1	0	1	0	0	0	0
5	68s	WeChat	39.144.98.151	male	Chang Zi	0	0	1	1	0	0	0	0	0	0	3	1	1	0	0	1	0	0	1	1	1	0	0	3	1	1	0	1
6	77s	WeChat	120.208.93.226	male	Chang Zi	1	1	0	0	0	0	0	0	0	0	1	1	0	0	1	0	0	1	1	0	0	0	0	1	1	0	0	0
7	39s	WeChat	39.144.98.151	male	Chang Zi	0	1	0	0	0	0	0	1	0	0	1	0	1	0	1	1	0	1	0	1	0	1	0	2	1	0	0	0
8	232s	WeChat	60.220.89.125	male	Chang Zi	0	0	0	0	0	0	0	0	0	1	4	1	0	0	0	1	0	1	0	0	0	0	0	1	1	0	0	0
9	162s	WeChat	60.220.89.125	male	Chang Zi	0	0	0	0	0	0	0	0	0	1	4	1	0	0	0	1	0	0	1	0	0	0	0	2	1	0	0	0
10	59s	WeChat	39.144.98.151	male	Chang Zi	0	0	0	0	1	1	0	0	0	0	3	1	0	0	0	1	0	0	1	0	1	1	0	1	1	0	0	0
11	47s	WeChat	60.220.89.125	male	Chang Zi	0	0	0	0	0	0	0	0	0	1	4	1	0	0	0	1	0	0	0	0	0	0	1	1	1	0	0	0
12	181s	WeChat	60.220.89.125	male	Chang Zi	0	0	0	0	0	0	0	0	0	1	4	0	0	1	0	0	1	0	0	0	0	0	1	3	0	0	0	1
13	73s	WeChat	39.144.98.76	male	Chang Zi	0	1	0	1	0	0	0	0	0	0	1	1	0	0	1	1	0	1	1	1	1	0	0	1	0	0	0	1
14	64s	WeChat	39.144.98.130	male	Chang Zi	0	1	0	0	0	0	0	0	0	0	4	1	0	0	0	1	0	1	1	0	1	1	0	2	1	0	0	0
15	38s	WeChat	39.144.98.130	female	Chang Zi	0	0	1	0	0	0	0	0	0	0	3	1	0	0	0	1	0	0	0	1	0	0	0	2	0	1	0	0
16	41s	WeChat	39.144.98.130	male	Chang Zi	0	0	0	1	0	0	0	0	0	0	4	1	1	0	1	1	0	0	1	0	1	1	0	1	1	0	0	0
17	32s	WeChat	39.144.98.130	female	Chang Zi	0	0	0	0	0	1	0	0	0	0	1	0	1	0	1	1	0	1	1	1	1	1	0	1	1	1	1	0
18	64s	WeChat	39.144.98.83	male	Shang Dang	0	0	0	0	0	0	0	0	0	1	1	0	1	0	0	1	0	1	0	0	0	0	0	1	0	0	1	0
19	93s	WeChat	218.26.159.35	male	Shang Dang	0	0	0	0	0	0	0	0	0	1	4	0	0	1	0	0	1	0	0	0	0	0	1	3	1	0	0	0
20	59s	WeChat	218.26.159.143	female	Shang Dang	0	0	0	0	0	0	0	1	0	0	1	0	1	0	1	0	0	1	0	0	0	0	0	1	1	0	1	0
21	109s	WeChat	117.136.91.169	female	Shang Dang	0	0	0	0	0	0	0	0	0	1	3	0	1	1	0	1	1	1	0	0	0	0	0	1	0	0	0	1
22	84s	WeChat	39.144.98.166	female	Shang Dang	0	0	0	0	0	0	0	0	1	0	3	0	1	0	1	1	1	1	0	1	1	1	0	3	1	0	1	0
23	154s	WeChat	183.202.46.111	female	Shang Dang	0	0	0	0	0	0	0	0	0	1	3	0	0	1	0	0	1	0	0	0	0	0	1	2	0	0	0	1
24	102s	WeChat	60.220.91.217	female	Shang Dang	0	0	0	0	0	0	0	0	0	1	1	0	1	0	1	1	1	1	0	1	1	1	0	1	0	0	0	0
25	57s	WeChat	117.136.91.19	male	Shang Dang	1	0	0	0	0	0	0	0	0	0	1	0	1	0	0	1	0	1	1	1	1	1	0	1	0	0	1	0
26	217s	WeChat	110.183.2.82	male	Shang Dang	1	1	0	1	1	1	1	1	1	0	1	0	1	0	1	1	0	0	0	1	1	1	0	3	1	1	0	0
27	143s	WeChat	183.202.46.122	female	Shang Dang	0	0	0	0	1	0	0	0	0	0	4	0	0	1	0	1	0	1	1	1	1	1	0	1	1	0	0	0
28	44s	WeChat	218.26.158.172	male	Lu Zhou	1	1	0	0	0	0	0	0	0	0	4	0	1	0	0	1	0	1	1	1	1	0	0	1	0	0	0	0
29	128s	WeChat	118.75.141.211	male	Chang Zi	0	0	0	0	0	0	0	0	0	1	2	1	0	0	1	0	0	1	0	1	1	1	0	3	1	0	0	0
30	65s	WeChat	118.75.141.211	male	Chang Zi	0	0	0	0	0	0	0	0	0	1	1	0	1	0	0	1	0	1	0	1	1	0	0	3	1	0	1	0
31	39s	WeChat	118.75.141.211	female	Chang Zi	0	0	0	0	0	0	1	0	0	0	1	1	1	0	0	1	0	0	0	1	1	0	0	3	1	0	0	0
32	62s	WeChat	118.75.141.211	female	Chang Zi	0	0	0	0	0	0	0	0	0	1	2	1	1	0	1	1	0	1	1	1	1	0	0	1	0	0	1	0
33	45s	WeChat	118.75.141.211	male	Chang Zi	0	1	1	0	0	0	0	0	0	0	3	1	0	0	0	1	0	1	0	1	0	1	0	3	0	1	0	0
34	30s	WeChat	118.75.141.211	female	Chang Zi	0	0	0	0	0	0	0	0	0	1	2	1	1	0	1	1	0	1	1	1	1	0	0	1	1	1	1	0
35	75s	WeChat	118.75.141.211	male	Chang Zi	0	1	0	0	0	0	0	0	0	0	2	1	0	0	1	1	0	1	1	1	1	1	0	1	1	0	0	0
36	97s	WeChat	118.75.141.211	male	Hu Guan	1	0	0	0	0	0	0	0	0	0	1	1	1	0	1	1	0	1	1	1	1	1	0	1	1	0	0	0
37	55s	WeChat	118.75.141.211	female	Hu Guan	0	0	0	0	0	0	0	0	0	1	1	1	1	0	1	1	0	1	1	1	0	0	0	1	1	0	0	0
38	50s	WeChat	218.26.159.231	male	Shang Dang	1	1	1	1	0	0	0	0	0	0	1	0	1	0	0	1	0	1	1	1	1	1	0	1	-3	-3	-3	-3
39	44s	WeChat	218.26.159.40	male	Li Cheng	0	0	0	0	0	0	1	0	0	0	2	1	1	0	1	1	0	1	1	1	1	1	0	1	-3	-3	-3	-3
40	171s	WeChat	111.52.126.125	female	Li Cheng	0	0	0	1	0	0	0	0	0	0	1	0	1	0	1	1	0	1	1	0	0	0	0	3	-3	-3	-3	-3
41	70s	WeChat	218.26.158.68	male	Li Cheng	0	1	0	0	0	0	0	0	0	0	3	1	0	0	1	1	0	1	1	1	1	1	0	3	-3	-3	-3	-3
42	87s	WeChat	218.26.159.61	female	Li Cheng	0	0	0	0	0	0	0	0	0	1	3	1	1	0	1	1	0	1	1	1	1	1	0	1	-3	-3	-3	-3
43	127s	WeChat	111.53.98.226	male	Li Cheng	0	0	0	0	0	0	0	0	0	1	2	0	0	1	0	0	1	1	0	0	0	0	0	1	-3	-3	-3	-3
44	97s	WeChat	111.53.98.226	male	Li Cheng	0	1	0	0	0	0	0	0	0	0	4	0	0	1	0	0	1	0	0	0	0	0	1	3	-3	-3	-3	-3
45	80s	WeChat	110.183.7.192	female	Li Cheng	0	0	0	0	0	0	0	1	0	0	3	1	1	0	1	1	0	1	1	1	1	1	0	1	-3	-3	-3	-3
46	43s	WeChat	110.183.7.192	female	Li Cheng	0	0	0	0	0	0	0	0	0	1	2	0	1	0	1	1	0	1	1	1	1	1	0	1	-3	-3	-3	-3
47	77s	WeChat	183.200.68.227	female	Li Cheng	0	0	0	0	0	0	1	0	0	0	2	0	1	0	1	1	0	1	1	1	1	1	0	1	-3	-3	-3	-3
48	958s	WeChat	111.52.125.73	male	Li Cheng	0	0	1	0	0	0	0	0	0	0	4	0	0	1	0	1	0	0	0	0	0	1	0	3	-3	-3	-3	-3
49	71s	WeChat	60.220.121.203	female	Shang Dang	0	1	0	0	0	0	0	0	0	0	1	0	1	0	1	0	0	0	0	1	0	0	0	2	-3	-3	-3	-3
50	114s	WeChat	223.80.236.202	female	Shang Dang	0	0	0	0	0	0	0	0	0	1	1	0	1	0	0	0	1	0	0	0	0	0	1	3	-3	-3	-3	-3
51	37s	WeChat	60.219.141.23	female	Shang Dang	0	0	0	0	0	0	0	0	0	1	1	0	1	0	1	0	0	1	1	0	1	0	0	1	-3	-3	-3	-3
52	89s	WeChat	60.220.121.161	male	Shang Dang	0	0	0	0	0	0	0	0	0	1	1	1	0	0	1	0	0	0	0	0	0	0	1	1	-3	-3	-3	-3
53	69s	WeChat	120.208.85.203	female	Shang Dang	0	0	0	1	0	0	0	0	0	0	1	1	0	0	1	1	0	1	1	1	1	1	0	1	-3	-3	-3	-3
54	102s	WeChat	223.8.58.140	male	Shang Dang	1	1	1	1	1	1	1	1	1	0	1	0	1	0	1	1	0	1	1	1	1	1	0	1	-3	-3	-3	-3
55	65s	WeChat	120.208.84.13	female	Shang Dang	0	0	0	0	0	0	0	0	0	1	4	0	1	0	0	1	0	1	0	0	1	1	0	1	-3	-3	-3	-3
56	115s	WeChat	183.202.34.210	female	Shang Dang	1	1	0	0	0	0	0	0	0	0	1	0	1	0	0	1	0	0	0	0	1	0	0	1	-3	-3	-3	-3
57	136s	WeChat	223.104.197.227	male	Shang Dang	0	0	0	1	0	0	0	0	0	0	1	0	1	0	0	1	0	1	0	0	0	0	0	2	-3	-3	-3	-3
58	85s	WeChat	60.220.97.123	male	Shang Dang	0	1	0	0	0	0	0	0	0	0	1	0	0	1	0	0	1	0	0	0	0	0	1	1	-3	-3	-3	-3
59	240s	WeChat	60.220.30.42	female	Shang Dang	0	0	0	0	0	0	0	1	0	0	1	0	1	0	1	1	0	1	1	1	1	1	0	1	-3	-3	-3	-3
60	179s	WeChat	117.61.216.130	female	Shang Dang	0	0	0	0	0	0	0	0	0	1	1	0	1	0	1	1	0	1	1	1	1	1	0	1	-3	-3	-3	-3
61	330s	WeChat	218.26.54.114	female	Shang Dang	0	0	0	0	0	0	0	0	0	1	1	0	0	1	0	0	1	0	0	0	0	0	1	3	-3	-3	-3	-3
62	200s	WeChat	218.26.159.200	male	Shang Dang	0	1	0	0	0	0	0	0	0	0	1	0	1	0	0	1	0	1	0	0	0	0	0	1	-3	-3	-3	-3
63	185s	WeChat	218.26.55.217	male	Shang Dang	0	1	0	0	0	0	0	0	0	0	1	0	1	0	1	1	1	1	0	1	1	1	0	1	-3	-3	-3	-3
64	62s	WeChat	60.220.36.210	female	Shang Dang	0	0	0	0	0	0	0	0	0	1	1	0	1	0	1	0	0	0	0	0	1	0	0	1	-3	-3	-3	-3
65	144s	WeChat	218.12.19.90	male	Shang Dang	1	0	0	0	0	0	0	0	0	0	1	0	0	1	0	0	1	0	0	0	1	1	0	1	-3	-3	-3	-3
66	104s	WeChat	60.220.134.154	female	Shang Dang	0	0	0	0	0	0	0	0	0	1	1	0	1	0	1	0	0	0	0	0	1	0	0	1	-3	-3	-3	-3
67	249s	WeChat	110.183.11.163	male	Shang Dang	0	0	0	0	0	0	0	0	0	1	1	0	0	1	0	0	1	0	0	0	0	0	1	1	-3	-3	-3	-3
68	80s	WeChat	39.144.98.186	female	Shang Dang	0	0	0	0	0	0	0	0	0	1	1	0	0	1	1	0	0	0	0	0	1	0	0	1	-3	-3	-3	-3
69	318s	WeChat	120.208.85.203	male	Shang Dang	0	0	0	0	1	0	0	0	0	0	4	0	0	1	0	1	0	1	1	1	1	1	0	1	-3	-3	-3	-3
70	143s	WeChat	60.220.134.236	female	Shang Dang	0	0	0	1	0	0	0	0	0	1	1	1	1	0	1	0	0	0	0	1	1	1	0	1	-3	-3	-3	-3
71	137s	WeChat	60.220.121.104	female	Shang Dang	0	0	0	0	1	0	0	0	0	0	1	1	1	0	1	1	0	1	1	1	1	1	0	1	-3	-3	-3	-3
72	122s	WeChat	117.136.91.93	male	Shang Dang	1	1	1	1	1	1	1	1	1	0	1	0	1	0	1	1	0	1	1	1	1	1	0	1	-3	-3	-3	-3
73	214s	WeChat	60.220.140.85	female	Shang Dang	0	0	0	0	0	0	1	0	0	0	1	0	1	0	1	0	1	0	0	1	1	0	0	1	-3	-3	-3	-3
74	84s	WeChat	218.26.54.110	female	Shang Dang	0	0	0	0	0	0	0	0	0	1	1	1	1	0	1	1	0	1	1	1	1	1	0	1	-3	-3	-3	-3
75	234s	WeChat	1.70.35.94	male	Shang Dang	1	1	0	1	0	0	1	0	0	0	1	1	1	0	1	1	0	1	1	1	1	1	0	1	-3	-3	-3	-3
76	76s	WeChat	183.200.92.133	female	Shang Dang	0	0	0	0	0	0	0	0	0	1	1	0	1	0	0	1	0	1	1	1	1	1	0	1	-3	-3	-3	-3
77	170s	WeChat	60.220.134.220	female	Shang Dang	0	0	0	0	0	0	0	0	0	1	1	0	1	0	1	1	0	1	1	1	0	1	0	1	-3	-3	-3	-3
78	285s	WeChat	117.136.91.46	female	Shang Dang	0	0	0	0	0	0	1	0	0	0	2	0	1	0	1	0	0	1	0	0	0	0	0	1	-3	-3	-3	-3
79	124s	WeChat	60.220.134.220	female	Shang Dang	0	0	0	0	0	0	0	0	0	1	1	0	1	0	1	1	0	1	1	1	0	1	0	1	-3	-3	-3	-3
80	391s	WeChat	60.220.134.36	female	Shang Dang	0	0	0	0	1	0	0	0	0	0	1	0	0	1	0	1	0	1	1	1	1	1	0	3	-3	-3	-3	-3
81	176s	WeChat	60.220.32.228	female	Shang Dang	0	0	0	0	0	0	0	0	0	1	4	0	0	1	0	0	1	0	0	0	0	0	1	1	-3	-3	-3	-3
82	100s	WeChat	60.220.121.150	male	Shang Dang	0	0	0	0	0	0	0	0	0	1	1	0	1	0	0	0	1	1	1	1	1	1	0	1	-3	-3	-3	-3
83	207s	WeChat	60.220.97.55	female	Shang Dang	0	0	0	0	0	0	0	0	0	1	1	0	1	0	0	0	1	0	0	0	0	0	1	1	-3	-3	-3	-3
84	117s	WeChat	60.220.121.232	female	Shang Dang	0	0	0	0	0	0	0	0	0	1	1	0	1	0	1	1	0	1	1	1	1	1	0	1	-3	-3	-3	-3
85	63s	WeChat	60.220.121.232	female	Shang Dang	0	0	0	0	0	0	0	0	0	1	1	0	1	0	1	1	0	1	1	1	1	1	0	1	-3	-3	-3	-3
86	694s	WeChat	114.241.3.190	male	Shang Dang	0	0	0	0	0	0	0	0	0	1	1	0	0	1	1	0	0	1	0	0	0	0	0	1	-3	-3	-3	-3
87	227s	WeChat	60.220.135.20	female	Shang Dang	0	0	0	0	0	0	0	0	0	1	3	1	1	1	1	0	1	1	1	1	1	1	1	4	1	0	0	1
88	50s	WeChat	223.104.74.140	male	Shang Dang	0	0	0	0	0	0	0	0	0	1	1	1	1	0	1	1	0	1	1	1	1	1	0	1	-3	-3	-3	-3
89	147s	WeChat	60.220.120.126	female	Shang Dang	0	1	0	0	0	0	0	0	0	1	2	1	1	0	1	1	0	1	0	1	1	0	0	2	-3	-3	-3	-3
90	273s	WeChat	60.220.120.55	male	Shang Dang	0	0	1	0	0	0	0	0	0	0	4	0	1	0	1	0	0	0	1	0	0	0	0	3	-3	-3	-3	-3
91	116s	WeChat	60.220.134.34	male	Shang Dang	0	0	0	0	0	0	1	0	0	0	1	1	1	0	1	1	0	1	1	1	1	1	0	1	-3	-3	-3	-3
92	70s	WeChat	60.220.30.219	female	Shang Dang	0	1	0	0	0	0	0	0	0	0	4	1	1	0	1	1	0	1	1	1	1	1	0	1	-3	-3	-3	-3
93	137s	WeChat	223.8.63.244	female	Shang Dang	0	0	0	0	0	0	0	1	0	1	3	1	0	1	1	1	1	1	1	0	0	1	0	1	-3	-3	-3	-3
94	129s	WeChat	120.208.85.79	female	Shang Dang	0	0	0	0	0	0	0	0	0	1	4	1	1	0	0	1	0	1	1	1	1	1	0	1	-3	-3	-3	-3
95	174s	WeChat	112.224.141.184	male	Shang Dang	0	0	0	0	0	0	0	0	0	1	1	0	1	0	1	0	1	0	0	0	0	0	1	1	-3	-3	-3	-3
96	68s	WeChat	60.220.120.0	male	Shang Dang	0	0	0	0	0	0	0	0	0	1	1	0	1	0	1	0	0	0	0	1	1	0	0	1	-3	-3	-3	-3
97	60s	WeChat	60.220.121.203	female	Shang Dang	0	1	0	0	0	0	0	0	0	0	1	0	1	0	1	0	0	0	1	0	0	0	0	3	-3	-3	-3	-3
98	240s	WeChat	60.220.120.55	male	Shang Dang	0	1	0	0	0	0	0	0	0	0	1	0	1	0	1	0	0	1	0	0	0	0	0	1	-3	-3	-3	-3
99	206s	WeChat	60.220.120.55	male	Shang Dang	0	1	0	0	0	0	0	0	0	0	1	0	1	0	1	0	0	0	1	0	0	0	0	1	-3	-3	-3	-3
100	273s	WeChat	60.220.97.123	female	Shang Dang	1	0	0	0	0	0	0	0	0	0	4	0	1	0	0	1	0	0	1	0	0	0	0	1	-3	-3	-3	-3
101	153s	WeChat	60.220.30.142	male	Shang Dang	0	1	0	0	0	0	0	1	1	0	1	0	1	0	0	1	0	1	0	0	0	0	0	1	-3	-3	-3	-3
102	253s	WeChat	120.208.85.23	female	Shang Dang	0	0	0	1	0	0	0	0	0	0	1	0	1	0	1	0	0	1	0	0	0	0	0	1	-3	-3	-3	-3
103	78s	WeChat	60.220.134.144	male	Shang Dang	0	0	0	0	1	0	0	0	0	0	1	0	1	0	1	0	0	1	0	0	0	0	0	1	-3	-3	-3	-3
104	115s	WeChat	111.53.98.226	male	Li Cheng	0	0	0	0	0	0	0	1	0	0	2	1	1	0	1	1	0	1	1	0	0	0	0	1	-3	-3	-3	-3
105	41s	WeChat	111.53.98.226	male	Li Cheng	1	0	0	0	0	0	0	0	1	0	3	1	1	0	1	1	0	1	1	1	1	1	0	1	-3	-3	-3	-3
106	82s	WeChat	117.136.91.53	male	Li Cheng	0	0	0	0	1	0	0	0	0	0	3	1	1	0	0	1	0	1	0	1	1	0	0	2	-3	-3	-3	-3
107	85s	WeChat	111.53.98.226	female	Li Cheng	0	1	0	0	0	0	0	0	0	0	2	1	0	0	1	1	1	1	1	1	1	1	0	1	-3	-3	-3	-3
108	35s	WeChat	111.53.98.226	female	Li Cheng	0	1	0	0	0	0	0	0	0	0	2	1	1	0	1	1	0	1	1	1	1	1	0	1	-3	-3	-3	-3
109	41s	WeChat	111.53.98.226	male	Li Cheng	0	1	1	0	0	0	0	1	0	0	3	1	1	0	1	1	0	1	1	1	1	1	0	1	-3	-3	-3	-3
110	53s	WeChat	111.53.98.226	female	Li Cheng	1	0	0	1	0	0	0	0	0	0	3	1	0	1	1	1	0	1	1	1	1	1	0	1	-3	-3	-3	-3
111	37s	WeChat	111.53.98.226	male	Li Cheng	0	1	0	0	0	0	0	0	0	0	1	1	1	0	1	1	0	1	1	1	1	1	0	1	-3	-3	-3	-3
112	38s	WeChat	111.53.98.226	female	Li Cheng	0	1	0	0	0	0	1	0	0	0	2	1	1	0	1	1	0	1	1	1	1	1	0	1	-3	-3	-3	-3
113	28s	WeChat	111.53.98.226	male	Li Cheng	1	0	0	0	0	0	0	0	0	0	4	1	1	0	1	1	0	1	1	1	1	1	0	1	-3	-3	-3	-3
114	38s	WeChat	111.53.98.226	female	Li Cheng	0	1	1	0	0	0	0	0	1	0	4	1	1	0	1	1	0	1	1	1	1	1	0	1	-3	-3	-3	-3
115	55s	WeChat	111.53.98.226	female	Li Cheng	1	0	0	1	0	0	0	0	0	0	4	1	1	0	1	1	1	1	1	1	1	1	0	1	-3	-3	-3	-3
116	40s	WeChat	111.53.98.226	male	Li Cheng	1	0	0	0	0	0	0	0	0	0	4	1	1	0	1	1	0	1	1	1	1	1	0	1	-3	-3	-3	-3
117	28s	WeChat	60.220.43.163	male	Li Cheng	1	1	0	0	0	0	0	0	0	0	4	1	1	0	1	1	0	1	1	1	1	1	0	1	-3	-3	-3	-3
118	62s	WeChat	117.136.91.53	male	Li Cheng	1	0	0	0	0	0	0	0	0	0	3	1	1	0	1	1	0	1	1	1	1	1	0	1	-3	-3	-3	-3
119	45s	WeChat	117.136.91.20	female	Shang Dang	0	0	0	0	0	0	0	0	0	1	2	1	0	0	0	1	0	0	0	1	1	0	0	1	-3	-3	-3	-3
120	49s	WeChat	60.220.70.164	male	Shang Dang	0	0	0	0	0	0	1	0	0	0	1	0	1	0	0	1	0	0	0	0	0	1	0	2	-3	-3	-3	-3
121	65s	WeChat	60.220.134.13	female	Shang Dang	0	0	0	0	0	0	0	0	0	1	2	1	1	1	1	1	0	1	1	1	1	1	0	1	-3	-3	-3	-3
122	141s	WeChat	60.220.72.236	female	Li Cheng	0	0	0	0	0	0	0	0	0	1	3	0	1	0	0	1	0	1	0	0	0	0	0	3	-3	-3	-3	-3
123	78s	WeChat	183.200.92.6	female	Shang Dang	0	0	0	0	0	0	1	1	0	0	3	1	0	0	1	0	0	0	1	0	0	0	0	3	-3	-3	-3	-3
124	165s	WeChat	120.208.85.23	female	Shang Dang	0	0	0	0	0	0	0	0	0	1	1	0	1	0	0	0	1	1	0	0	0	0	0	1	-3	-3	-3	-3
125	43s	WeChat	218.26.159.244	male	Lu Zhou	1	1	0	1	0	0	0	0	0	0	1	0	1	0	0	1	0	1	1	1	1	1	0	1	-3	-3	-3	-3
126	282s	WeChat	183.200.86.133	male	Chang Zi	0	0	1	0	0	0	0	0	0	0	3	0	1	0	1	1	0	1	1	0	0	0	0	1	-3	-3	-3	-3
127	98s	WeChat	183.200.86.133	female	Chang Zi	0	0	0	0	0	0	0	0	0	1	1	0	1	0	1	1	0	1	1	1	1	1	0	1	-3	-3	-3	-3
128	79s	WeChat	117.136.91.226	female	Chang Zi	0	0	0	0	1	0	0	0	0	0	3	0	1	0	1	1	0	0	0	1	1	1	0	3	-3	-3	-3	-3
129	45s	WeChat	171.123.144.218	female	Chang Zi	0	0	0	0	1	0	0	0	0	0	1	0	1	0	0	1	0	1	1	1	1	1	0	1	-3	-3	-3	-3
130	31s	WeChat	171.123.144.218	female	Chang Zi	0	0	0	0	0	0	1	0	0	0	1	0	1	0	0	1	0	1	1	1	1	1	0	1	-3	-3	-3	-3
131	63s	WeChat	1.68.101.204	male	Chang Zi	0	1	0	0	0	0	0	0	0	0	1	0	1	0	1	1	0	1	1	1	1	1	0	3	-3	-3	-3	-3
132	63s	WeChat	1.68.101.204	female	Chang Zi	0	0	0	0	1	0	0	0	0	0	1	0	1	0	1	1	0	1	1	1	1	1	0	3	-3	-3	-3	-3
133	60s	WeChat	1.68.101.204	male	Chang Zi	0	0	0	0	1	0	0	0	0	0	1	1	1	0	1	1	0	1	1	1	1	1	0	1	-3	-3	-3	-3
134	148s	WeChat	218.26.54.193	female	Shang Dang	0	0	0	0	0	0	0	0	0	1	1	1	1	0	0	1	0	1	0	0	0	0	0	1	-3	-3	-3	-3
135	75s	WeChat	171.123.146.121	male	Chang Zi	0	0	0	0	0	0	0	1	0	0	1	1	1	0	1	1	0	1	1	1	1	1	0	3	-3	-3	-3	-3
136	83s	WeChat	118.75.201.211	female	Chang Zi	0	0	0	0	0	0	1	0	0	0	1	1	1	0	1	1	0	1	1	1	1	1	0	3	-3	-3	-3	-3
137	148s	WeChat	223.8.115.220	female	Chang Zi	0	0	0	1	0	0	0	0	0	0	1	0	1	0	1	1	0	1	1	1	1	1	0	1	-3	-3	-3	-3
138	86s	WeChat	120.208.86.64	female	Hu Guan	0	1	0	0	0	0	0	0	0	0	2	0	1	0	1	1	0	1	1	1	1	1	0	1	-3	-3	-3	-3
139	130s	WeChat	218.26.54.182	female	Hu Guan	0	1	0	0	0	0	1	0	0	0	3	0	1	0	1	1	0	1	1	1	1	1	0	1	-3	-3	-3	-3
140	58s	WeChat	120.208.86.64	female	Hu Guan	1	1	0	0	0	0	0	0	0	0	3	0	1	0	1	1	0	1	1	1	0	0	0	1	-3	-3	-3	-3
141	137s	WeChat	110.176.27.26	male	Hu Guan	0	1	0	0	0	0	0	0	0	0	1	0	1	0	1	1	0	1	1	1	1	1	0	3	-3	-3	-3	-3
142	144s	WeChat	60.220.54.110	female	Hu Guan	0	0	0	0	0	0	0	0	0	1	1	0	1	0	1	1	0	1	1	1	1	1	0	3	-3	-3	-3	-3
143	72s	WeChat	110.176.27.26	male	Hu Guan	1	0	0	0	0	0	0	0	0	0	3	1	1	0	1	1	0	1	1	1	1	1	0	1	-3	-3	-3	-3
144	79s	WeChat	110.176.27.26	female	Hu Guan	0	0	0	0	0	0	1	0	0	0	3	1	1	0	1	1	0	1	1	1	1	1	0	3	-3	-3	-3	-3
145	63s	WeChat	110.176.27.26	female	Hu Guan	0	1	0	0	0	0	0	0	0	0	3	1	1	0	1	1	0	1	1	1	1	0	0	1	-3	-3	-3	-3
146	51s	WeChat	110.176.27.26	female	Hu Guan	0	0	0	0	0	0	0	1	0	0	3	1	1	0	1	1	0	1	1	1	1	1	0	3	-3	-3	-3	-3
147	69s	WeChat	60.220.54.110	male	Chang Zi	0	1	0	0	0	0	0	0	0	0	1	0	1	1	1	1	0	1	1	1	1	1	0	1	-3	-3	-3	-3
148	41s	WeChat	110.176.27.26	male	Hu Guan	0	1	0	0	0	0	0	0	0	0	1	1	1	0	1	1	0	1	1	1	1	1	0	1	-3	-3	-3	-3
149	83s	WeChat	120.208.88.131	female	Hu Guan	0	0	0	0	0	0	1	0	0	0	4	0	1	0	1	1	0	1	1	1	1	1	0	1	-3	-3	-3	-3
150	128s	WeChat	183.200.89.27	female	Hu Guan	1	1	0	0	0	0	0	0	0	0	3	0	1	0	1	1	0	1	1	1	1	1	0	1	-3	-3	-3	-3
151	66s	WeChat	120.208.88.131	male	Hu Guan	0	0	0	0	0	0	0	0	0	1	3	0	1	0	1	1	0	1	1	1	1	1	0	1	-3	-3	-3	-3
152	54s	WeChat	120.208.88.131	male	Hu Guan	0	0	0	0	0	0	0	1	0	0	4	1	1	0	1	1	0	1	1	1	1	1	0	1	-3	-3	-3	-3
153	87s	WeChat	183.200.89.27	male	Hu Guan	0	1	0	0	0	0	0	0	0	0	4	1	1	0	1	1	0	1	1	1	1	1	0	1	-3	-3	-3	-3
154	130s	WeChat	183.200.89.27	female	Hu Guan	0	0	0	0	0	1	0	0	0	0	3	1	1	0	1	1	0	1	1	1	1	1	0	1	-3	-3	-3	-3
155	130s	WeChat	117.136.91.65	female	Hu Guan	0	0	0	1	0	0	0	0	0	0	3	1	1	0	1	1	1	1	1	1	1	1	1	1	-3	-3	-3	-3
156	81s	WeChat	120.208.88.135	male	Hu Guan	0	0	0	0	0	0	0	1	0	0	4	1	1	0	1	1	0	1	1	1	1	1	0	3	-3	-3	-3	-3
157	98s	WeChat	117.136.91.65	female	Hu Guan	0	1	0	0	0	0	0	0	0	0	1	1	1	0	1	1	0	1	1	1	1	1	0	1	-3	-3	-3	-3
158	63s	WeChat	120.208.88.135	female	Hu Guan	0	0	0	0	0	1	0	0	0	0	3	1	1	0	1	1	0	1	1	1	1	1	0	1	-3	-3	-3	-3
159	75s	WeChat	117.136.91.65	male	Hu Guan	0	0	0	0	0	0	0	0	0	1	3	1	1	0	1	1	0	1	1	1	1	1	0	1	-3	-3	-3	-3
160	91s	WeChat	120.208.88.135	male	Hu Guan	0	1	0	0	0	0	0	0	0	0	2	1	1	0	1	1	0	1	1	1	1	1	0	1	-3	-3	-3	-3
161	56s	WeChat	117.136.91.65	female	Hu Guan	0	1	0	0	0	0	0	0	0	0	1	1	1	0	1	1	0	1	1	1	1	1	0	1	-3	-3	-3	-3
162	75s	WeChat	120.208.88.135	male	Hu Guan	0	0	0	1	0	0	0	0	0	0	4	1	1	0	1	1	0	1	1	1	1	1	0	3	-3	-3	-3	-3
163	56s	WeChat	120.208.88.135	female	Hu Guan	1	1	0	0	0	0	0	0	0	0	3	1	1	0	1	1	0	1	1	1	1	1	0	3	-3	-3	-3	-3
164	56s	WeChat	120.208.88.135	male	Hu Guan	0	1	0	0	0	0	0	0	0	0	1	1	1	0	1	1	0	1	1	1	1	1	0	3	-3	-3	-3	-3
165	57s	WeChat	120.208.88.135	female	Hu Guan	0	0	0	0	0	0	0	1	0	0	3	1	1	0	1	1	0	1	1	1	1	1	0	1	-3	-3	-3	-3
166	51s	WeChat	120.208.88.135	male	Hu Guan	0	1	0	0	0	0	0	0	0	0	4	1	1	0	1	1	0	1	1	1	1	1	0	1	-3	-3	-3	-3
167	64s	WeChat	120.208.88.135	male	Hu Guan	0	0	0	0	0	1	0	0	0	0	3	1	1	0	1	1	0	1	1	1	1	1	0	3	-3	-3	-3	-3
168	58s	WeChat	120.208.88.135	male	Hu Guan	0	1	0	0	0	0	0	0	0	0	1	1	1	0	1	1	0	1	1	1	1	1	0	3	-3	-3	-3	-3
169	62s	WeChat	120.208.88.135	female	Hu Guan	0	0	0	0	1	0	0	0	0	0	3	1	1	0	1	1	0	1	1	1	1	1	0	1	-3	-3	-3	-3
170	73s	WeChat	120.208.88.135	male	Hu Guan	1	1	0	0	0	0	0	0	0	0	4	1	1	0	1	1	0	1	1	1	1	1	0	1	-3	-3	-3	-3
171	73s	WeChat	120.208.88.135	female	Hu Guan	0	0	0	0	0	0	0	1	0	0	3	1	1	0	1	1	0	1	1	1	1	1	0	3	-3	-3	-3	-3
172	54s	WeChat	120.208.88.135	male	Hu Guan	0	1	0	0	0	0	0	0	0	0	1	1	1	0	1	1	0	1	1	1	1	1	0	1	-3	-3	-3	-3
173	66s	WeChat	120.208.88.135	male	Hu Guan	0	1	0	0	0	0	0	0	0	0	3	1	1	0	1	1	0	1	1	1	1	1	0	1	-3	-3	-3	-3
174	163s	WeChat	120.208.88.135	female	Hu Guan	0	0	0	0	0	0	0	0	0	1	4	1	1	0	1	1	0	1	1	1	1	1	0	3	-3	-3	-3	-3
175	60s	WeChat	120.208.88.135	male	Hu Guan	0	1	0	0	0	0	0	0	0	0	2	1	1	0	1	1	0	1	1	1	1	1	0	3	-3	-3	-3	-3
176	107s	WeChat	120.208.88.135	male	Hu Guan	0	1	0	0	0	0	0	0	0	0	1	1	1	0	1	1	0	1	1	1	1	1	0	3	-3	-3	-3	-3
177	51s	WeChat	120.208.88.135	female	Hu Guan	0	1	0	0	0	0	0	0	0	0	1	1	1	0	1	1	0	1	1	1	1	1	0	3	-3	-3	-3	-3
178	63s	WeChat	60.220.71.152	male	Hu Guan	0	1	0	1	0	0	0	0	0	0	2	0	1	0	1	1	0	1	1	1	0	0	0	3	-3	-3	-3	-3
179	46s	WeChat	120.208.88.135	male	Hu Guan	0	1	0	0	0	0	0	0	0	0	1	1	1	0	1	1	0	1	1	1	1	1	0	3	-3	-3	-3	-3
180	42s	WeChat	120.208.88.135	female	Hu Guan	0	1	0	0	0	0	0	0	0	0	3	1	1	0	1	1	0	1	1	1	1	1	0	1	-3	-3	-3	-3
181	52s	WeChat	120.208.88.135	female	Hu Guan	1	0	0	0	0	0	0	0	0	0	2	1	1	0	1	1	0	1	1	1	1	1	0	3	-3	-3	-3	-3
182	55s	WeChat	120.208.88.135	male	Hu Guan	0	1	0	0	0	0	0	0	0	0	1	1	1	0	1	1	0	1	1	1	1	1	0	3	-3	-3	-3	-3
183	65s	WeChat	120.208.88.135	male	Hu Guan	0	0	0	0	0	0	1	0	0	0	3	1	1	0	1	1	0	1	1	1	1	1	0	3	-3	-3	-3	-3
184	61s	WeChat	120.208.88.135	male	Hu Guan	0	1	0	0	0	0	0	0	0	0	2	1	1	0	1	1	0	1	1	1	1	1	0	3	-3	-3	-3	-3
185	53s	WeChat	120.208.88.135	female	Hu Guan	0	1	0	0	0	0	0	0	0	0	1	1	1	0	1	1	0	1	1	1	1	1	0	3	-3	-3	-3	-3
186	49s	WeChat	120.208.88.135	male	Hu Guan	0	1	0	0	0	0	0	0	0	0	3	1	1	0	1	1	0	1	1	1	1	1	0	3	-3	-3	-3	-3
187	228s	WeChat	120.208.88.135	female	Hu Guan	0	1	0	0	0	0	0	0	0	0	3	1	1	0	1	1	0	1	1	1	1	1	0	3	-3	-3	-3	-3
188	47s	WeChat	120.208.88.135	female	Hu Guan	0	1	0	0	0	0	0	0	0	0	1	1	1	0	1	1	0	1	1	1	1	1	0	3	-3	-3	-3	-3
189	66s	WeChat	120.208.88.135	male	Hu Guan	0	1	0	0	0	0	0	0	0	0	2	1	1	0	1	1	0	1	1	1	1	1	0	3	-3	-3	-3	-3
190	87s	WeChat	120.208.88.135	male	Hu Guan	0	1	0	0	0	0	0	0	0	0	3	1	1	0	1	1	0	1	1	1	1	1	0	3	-3	-3	-3	-3
191	48s	WeChat	120.208.88.135	male	Hu Guan	0	1	0	0	0	0	0	0	0	0	2	1	1	0	1	1	0	1	1	1	1	1	0	3	-3	-3	-3	-3
192	127s	WeChat	60.220.71.13	female	Hu Guan	0	1	0	0	0	0	0	0	0	0	1	0	1	0	1	1	0	1	1	1	1	1	0	1	-3	-3	-3	-3
193	29s	WeChat	60.220.71.13	male	Hu Guan	0	1	0	0	0	0	0	0	0	0	1	0	1	0	1	1	0	1	1	1	1	1	0	1	-3	-3	-3	-3
194	34s	WeChat	60.220.71.13	female	Hu Guan	1	1	0	0	0	0	0	0	0	0	1	1	1	0	1	1	0	1	1	1	1	1	0	1	-3	-3	-3	-3
195	31s	WeChat	60.220.71.13	male	Hu Guan	1	1	1	0	0	0	0	0	0	0	1	0	1	0	1	1	0	1	1	1	1	1	0	1	-3	-3	-3	-3
196	34s	WeChat	60.220.71.13	male	Hu Guan	0	1	0	0	0	0	0	0	0	0	1	0	1	0	1	1	0	1	1	1	0	0	0	1	-3	-3	-3	-3
197	68s	WeChat	60.220.53.64	male	Hu Guan	0	0	0	0	0	0	0	0	0	1	1	1	0	0	1	0	0	0	0	1	0	0	0	3	-3	-3	-3	-3
198	51s	WeChat	60.220.53.64	male	Hu Guan	0	0	0	0	1	0	0	0	0	0	1	0	1	0	1	0	0	1	0	0	0	0	0	3	-3	-3	-3	-3
199	47s	WeChat	60.220.53.64	male	Hu Guan	0	1	0	1	0	0	0	0	0	0	1	0	1	0	0	1	0	0	0	1	0	0	0	3	-3	-3	-3	-3
200	33s	WeChat	60.220.53.64	female	Hu Guan	0	1	1	0	0	0	0	0	0	0	1	0	1	0	0	1	0	1	0	0	0	0	0	3	-3	-3	-3	-3
201	35s	WeChat	60.220.53.64	female	Hu Guan	0	1	0	1	0	0	0	0	0	0	1	0	1	0	0	1	0	1	0	0	0	0	0	3	-3	-3	-3	-3
202	36s	WeChat	60.220.53.64	male	Hu Guan	0	0	0	1	0	0	0	0	0	0	1	0	1	0	1	0	0	1	0	0	0	0	0	3	-3	-3	-3	-3
203	33s	WeChat	60.220.53.64	female	Hu Guan	0	1	0	1	0	0	0	0	0	0	1	0	1	0	1	0	0	1	0	0	0	0	0	3	-3	-3	-3	-3
204	42s	WeChat	60.220.53.64	male	Hu Guan	0	0	0	0	1	0	0	0	0	0	1	0	1	0	1	0	0	1	0	0	0	0	0	3	-3	-3	-3	-3
205	49s	WeChat	60.220.53.64	male	Hu Guan	0	0	0	0	1	0	0	0	0	0	3	1	0	0	1	0	0	0	1	0	0	0	0	4	0	1	0	0
206	64s	WeChat	60.220.53.64	male	Hu Guan	0	0	0	0	0	0	0	0	0	1	1	0	0	1	1	0	0	0	0	0	1	0	0	4	0	0	1	0
207	43s	WeChat	60.220.53.64	female	Hu Guan	0	0	0	0	0	1	0	0	0	0	1	0	1	0	1	0	0	1	0	0	0	0	0	2	-3	-3	-3	-3
208	50s	WeChat	60.220.53.64	male	Hu Guan	0	0	0	0	0	0	0	0	1	0	3	0	0	1	0	1	0	0	0	1	0	0	0	3	-3	-3	-3	-3
209	56s	WeChat	223.8.93.239	female	Hu Guan	0	0	0	0	0	1	0	0	0	0	3	1	1	0	1	1	0	1	1	1	1	1	0	3	-3	-3	-3	-3
210	50s	WeChat	223.8.93.239	male	Hu Guan	1	0	0	0	0	0	0	0	0	0	3	1	1	0	1	1	0	1	1	1	1	1	0	3	-3	-3	-3	-3
211	48s	WeChat	223.8.93.239	female	Hu Guan	0	0	0	1	0	0	0	0	0	0	3	1	1	0	1	1	0	1	1	1	1	1	0	2	-3	-3	-3	-3
212	59s	WeChat	223.8.93.239	female	Hu Guan	0	0	0	0	0	0	1	0	0	0	4	1	1	0	1	1	0	1	1	1	1	1	0	3	-3	-3	-3	-3
213	52s	WeChat	223.8.93.239	male	Hu Guan	0	1	0	0	0	0	0	0	0	0	3	1	1	0	1	1	0	1	1	1	1	1	0	3	-3	-3	-3	-3
214	66s	WeChat	60.220.54.85	female	Hu Guan	0	0	0	0	0	0	0	0	0	1	1	0	1	0	0	1	0	1	1	1	1	1	0	3	-3	-3	-3	-3
215	81s	WeChat	223.8.93.99	male	Hu Guan	0	1	0	0	0	0	0	0	0	0	1	0	1	0	0	1	0	1	0	0	0	0	0	3	-3	-3	-3	-3
216	199s	WeChat	117.136.91.119	male	Hu Guan	1	1	0	0	0	0	0	0	0	0	4	0	0	1	0	1	0	1	1	1	0	1	0	3	-3	-3	-3	-3
217	109s	WeChat	39.144.98.118	female	Hu Guan	0	0	0	0	1	0	0	0	0	0	1	0	1	0	1	1	0	0	1	1	1	1	0	2	-3	-3	-3	-3
218	84s	WeChat	60.220.71.16	female	Hu Guan	0	0	0	0	0	0	0	0	0	1	3	1	1	0	1	1	0	1	1	1	1	1	0	1	-3	-3	-3	-3
219	97s	WeChat	60.220.71.16	male	Hu Guan	0	0	0	0	0	0	0	0	0	1	3	1	1	0	1	1	0	1	1	1	1	1	0	1	-3	-3	-3	-3
220	251s	WeChat	60.220.74.145	male	Hu Guan	1	1	1	1	1	1	1	1	1	1	2	0	1	0	0	0	1	1	1	1	1	1	1	1	-3	-3	-3	-3
221	131s	WeChat	60.220.74.145	male	Hu Guan	1	1	1	1	1	1	1	1	1	1	2	1	1	1	0	0	1	1	1	1	1	1	1	1	-3	-3	-3	-3
222	136s	WeChat	39.144.98.168	male	Hu Guan	0	0	0	0	0	0	0	1	0	0	3	0	1	1	1	1	1	0	0	1	0	0	0	3	-3	-3	-3	-3
223	122s	WeChat	60.220.74.145	male	Hu Guan	1	1	1	1	1	1	1	1	1	0	2	1	1	1	1	1	1	1	1	1	1	1	1	1	-3	-3	-3	-3
224	117s	手机提交	120.208.88.219	female	Hu Guan	0	1	1	0	0	0	0	0	0	0	4	0	1	0	1	0	0	1	1	0	0	0	0	3	-3	-3	-3	-3
225	106s	WeChat	120.208.88.14	male	Hu Guan	0	0	0	0	0	0	0	0	0	1	1	1	0	0	1	0	0	1	0	0	0	0	0	3	-3	-3	-3	-3
226	198s	WeChat	60.220.115.198	male	Hu Guan	0	1	0	1	0	0	0	0	0	0	2	0	1	1	1	0	1	1	0	1	1	0	0	3	-3	-3	-3	-3
227	94s	WeChat	60.220.115.198	male	Hu Guan	0	1	0	1	0	0	0	0	0	1	2	0	1	1	1	0	1	1	0	1	1	1	0	3	-3	-3	-3	-3
228	828s	WeChat	110.176.43.190	male	Hu Guan	0	0	0	1	0	0	0	0	0	0	1	0	1	0	1	0	0	0	1	0	0	0	0	1	-3	-3	-3	-3
229	285s	WeChat	117.136.91.18	male	Hu Guan	0	0	1	0	0	0	0	0	0	0	3	0	1	0	1	0	0	0	0	0	1	0	0	3	-3	-3	-3	-3
230	191s	WeChat	223.104.108.155	male	Hu Guan	0	1	0	0	0	0	0	0	0	0	4	1	0	0	0	1	0	0	0	0	1	0	0	2	-3	-3	-3	-3
231	85s	WeChat	60.220.115.198	female	Hu Guan	0	0	0	0	0	1	0	0	0	1	2	0	1	1	1	0	1	1	0	1	1	1	0	2	-3	-3	-3	-3
232	117s	WeChat	223.8.68.66	male	Hu Guan	0	0	0	0	0	0	0	0	0	1	3	1	0	0	1	1	0	1	0	1	0	1	0	1	-3	-3	-3	-3
233	88s	WeChat	39.144.98.197	male	Hu Guan	0	0	0	0	0	0	0	0	0	1	4	0	1	0	1	0	0	1	0	0	0	0	0	1	-3	-3	-3	-3
234	273s	WeChat	117.136.91.79	male	Hu Guan	0	0	0	0	0	1	0	0	0	0	1	0	1	0	1	0	0	0	0	0	1	0	0	3	-3	-3	-3	-3
235	242s	WeChat	120.208.88.80	male	Hu Guan	0	0	1	0	0	0	0	0	0	0	4	1	0	0	0	1	0	1	0	0	0	0	0	3	-3	-3	-3	-3
236	109s	WeChat	60.220.54.110	female	Hu Guan	0	0	0	0	1	0	0	0	0	0	1	0	1	0	1	1	0	1	1	1	1	1	0	1	-3	-3	-3	-3
237	111s	WeChat	183.200.65.168	female	Hu Guan	1	1	0	0	0	0	0	0	0	0	1	0	1	0	1	1	0	0	0	1	0	0	0	2	-3	-3	-3	-3
238	75s	WeChat	183.200.65.168	male	Hu Guan	0	0	0	0	1	0	0	0	0	0	4	0	1	0	0	1	0	0	0	0	1	0	0	2	-3	-3	-3	-3
239	51s	WeChat	183.200.65.168	male	Hu Guan	0	0	0	0	0	0	1	0	0	0	1	1	0	0	0	1	0	1	0	0	0	0	0	2	-3	-3	-3	-3
240	116s	WeChat	60.220.53.111	male	Hu Guan	0	0	0	0	0	0	0	0	0	1	1	1	1	0	1	1	0	1	1	1	1	1	0	3	-3	-3	-3	-3
241	103s	WeChat	60.220.53.111	male	Hu Guan	1	0	0	0	0	0	0	0	0	0	1	1	1	0	1	1	0	1	1	1	1	1	0	3	-3	-3	-3	-3
242	72s	WeChat	60.220.53.111	female	Hu Guan	0	0	0	1	0	0	0	0	0	0	1	1	1	0	1	1	0	1	1	1	1	1	0	3	-3	-3	-3	-3
243	67s	WeChat	60.220.53.111	female	Hu Guan	1	0	0	0	0	0	0	0	0	0	1	1	1	0	1	1	0	1	1	1	1	1	0	3	-3	-3	-3	-3
244	106s	WeChat	60.220.53.111	male	Hu Guan	0	0	0	0	1	0	0	0	0	0	1	1	1	0	1	1	0	1	1	1	1	1	0	1	-3	-3	-3	-3
245	68s	WeChat	60.220.53.111	male	Hu Guan	0	1	0	0	0	0	0	0	0	0	1	1	1	0	1	1	0	1	1	1	1	1	0	3	-3	-3	-3	-3
246	81s	WeChat	60.220.53.111	female	Hu Guan	0	1	0	0	0	0	0	0	0	0	1	1	1	0	1	1	0	1	1	1	1	1	0	3	-3	-3	-3	-3
247	207s	WeChat	60.220.54.185	male	Hu Guan	0	0	0	0	1	0	0	0	0	0	1	0	1	0	1	1	0	1	1	1	0	0	0	1	-3	-3	-3	-3
248	72s	WeChat	60.220.54.185	female	Hu Guan	0	1	0	0	0	0	0	0	0	0	1	0	1	0	1	1	0	0	1	0	0	1	0	1	-3	-3	-3	-3
249	63s	WeChat	60.220.54.185	male	Hu Guan	0	1	0	0	0	0	0	0	0	0	1	0	1	0	1	1	0	1	0	0	1	0	0	1	-3	-3	-3	-3
250	57s	WeChat	60.220.54.185	male	Hu Guan	0	1	0	0	0	0	0	0	0	0	1	1	1	0	1	1	0	1	0	0	0	0	0	1	-3	-3	-3	-3
251	59s	WeChat	60.220.54.185	female	Hu Guan	1	1	0	0	0	0	0	0	0	0	1	1	1	0	1	1	0	0	1	0	0	0	0	1	-3	-3	-3	-3
252	124s	WeChat	60.220.54.185	female	Hu Guan	1	1	0	0	0	0	0	0	0	0	2	1	1	0	1	1	0	1	0	0	0	0	0	1	-3	-3	-3	-3
253	153s	WeChat	60.220.54.185	female	Hu Guan	0	0	1	0	0	0	0	0	0	0	1	1	1	0	1	1	0	0	1	0	0	1	0	2	-3	-3	-3	-3
254	46s	WeChat	218.26.159.14	male	Shang Dang	1	1	0	1	0	0	0	1	0	0	4	0	1	0	1	1	0	1	0	1	1	0	0	1	-3	-3	-3	-3
255	56s	WeChat	218.26.159.215	male	Shang Dang	1	1	0	1	0	0	0	1	0	0	4	0	1	0	1	1	0	1	0	1	1	0	0	1	-3	-3	-3	-3
256	79s	WeChat	171.123.140.58	female	Chang Zi	0	0	0	0	0	0	0	0	0	1	3	0	1	0	1	1	0	1	1	1	0	0	0	1	-3	-3	-3	-3
257	43s	WeChat	171.123.140.58	female	Chang Zi	1	1	0	0	0	0	0	0	0	0	2	0	1	0	1	1	0	1	1	1	1	1	0	1	-3	-3	-3	-3
258	113s	WeChat	171.123.140.58	female	Chang Zi	0	1	0	1	0	1	1	0	0	0	2	0	1	0	0	1	0	1	1	1	1	1	0	3	-3	-3	-3	-3
259	190s	WeChat	171.123.140.58	male	Chang Zi	0	1	0	1	0	0	0	0	1	0	2	0	0	1	1	1	0	1	1	1	1	1	0	3	-3	-3	-3	-3
260	53s	WeChat	171.123.140.58	female	Chang Zi	0	1	0	1	0	0	0	0	0	0	4	0	1	0	1	1	0	1	1	0	0	0	0	1	-3	-3	-3	-3
261	102s	WeChat	171.123.140.58	female	Chang Zi	1	0	1	0	0	0	0	0	0	0	2	0	0	1	1	1	0	1	1	1	1	1	0	3	-3	-3	-3	-3
262	59s	WeChat	171.123.140.58	male	Chang Zi	0	0	0	1	1	0	1	0	0	0	2	0	1	0	1	1	0	1	1	1	1	1	0	2	-3	-3	-3	-3
263	74s	WeChat	171.123.140.58	female	Chang Zi	0	1	0	0	0	0	0	0	1	0	2	0	0	1	1	1	0	1	1	1	1	1	0	3	-3	-3	-3	-3
264	57s	WeChat	171.123.140.58	female	Chang Zi	0	1	0	1	0	0	1	0	0	0	2	0	0	1	1	1	0	1	1	1	1	1	0	2	-3	-3	-3	-3
265	78s	WeChat	171.123.140.58	male	Chang Zi	1	1	0	0	0	0	0	0	0	1	4	0	0	1	1	1	0	1	1	0	0	1	0	1	-3	-3	-3	-3
266	767s	WeChat	110.176.35.9	male	Chang Zi	1	0	0	1	0	0	0	0	0	0	3	0	0	1	1	1	0	1	0	1	1	0	0	1	-3	-3	-3	-3
267	41s	WeChat	110.176.18.60	female	Chang Zi	0	0	0	0	0	0	0	0	0	1	2	1	0	0	0	1	0	1	0	0	0	0	0	1	-3	-3	-3	-3
268	216s	WeChat	218.26.55.21	male	Hu Guan	0	1	0	0	0	0	0	0	0	0	1	0	1	0	1	1	0	1	1	0	0	0	0	1	-3	-3	-3	-3
269	119s	WeChat	117.136.91.51	female	Shang Dang	0	0	0	0	0	0	0	0	0	1	1	0	1	0	0	1	0	1	0	0	0	0	0	1	-3	-3	-3	-3
270	133s	WeChat	218.26.54.176	female	Shang Dang	0	1	0	0	0	0	0	0	0	0	1	0	1	0	1	1	0	1	1	1	1	1	0	3	-3	-3	-3	-3
271	129s	WeChat	60.220.53.57	female	Hu Guan	0	1	0	0	0	0	0	0	0	0	1	1	1	0	1	1	0	1	1	1	1	0	0	1	-3	-3	-3	-3
272	107s	WeChat	117.136.91.72	male	Hu Guan	1	1	0	0	0	0	0	0	0	0	1	0	1	0	1	1	0	1	0	0	1	0	0	1	-3	-3	-3	-3
273	87s	WeChat	117.136.91.72	male	Hu Guan	1	0	0	1	0	0	0	0	0	0	1	0	1	0	1	1	0	1	0	0	1	0	0	1	-3	-3	-3	-3
274	60s	WeChat	117.136.91.72	female	Hu Guan	0	0	0	1	0	0	0	0	0	0	1	1	1	0	1	1	0	1	0	0	1	0	0	1	-3	-3	-3	-3
275	94s	WeChat	117.136.91.72	male	Hu Guan	0	0	0	0	1	0	1	0	0	0	1	1	1	0	1	1	0	1	0	0	1	0	0	1	-3	-3	-3	-3
276	135s	WeChat	60.220.134.139	male	Shang Dang	0	1	0	0	0	0	0	0	0	0	1	0	1	0	0	1	0	1	1	1	1	1	0	1	-3	-3	-3	-3
277	148s	WeChat	117.136.91.47	male	Hu Guan	0	0	0	1	0	0	0	0	0	0	1	1	1	0	0	1	0	1	0	0	1	0	0	2	-3	-3	-3	-3
278	67s	WeChat	117.136.91.47	female	Hu Guan	0	0	0	0	0	1	0	0	0	0	2	1	1	0	1	1	0	1	1	0	0	0	0	2	-3	-3	-3	-3
279	62s	WeChat	117.136.91.47	male	Hu Guan	0	1	0	0	0	0	0	0	0	0	1	0	1	0	1	1	0	1	0	1	1	0	0	1	-3	-3	-3	-3
280	76s	WeChat	117.136.91.47	male	Hu Guan	0	0	0	0	0	0	1	0	0	0	1	1	1	0	1	1	0	1	0	0	1	0	0	1	-3	-3	-3	-3
281	61s	WeChat	117.136.91.47	male	Hu Guan	0	1	0	1	0	0	0	0	0	0	1	1	1	0	1	1	0	0	1	0	1	0	0	2	-3	-3	-3	-3
282	49s	WeChat	117.136.91.47	male	Hu Guan	0	1	0	0	0	0	0	0	0	0	1	1	1	0	1	1	0	1	0	0	1	0	0	1	-3	-3	-3	-3
283	51s	WeChat	117.136.91.47	female	Hu Guan	1	1	0	0	0	0	0	0	0	0	1	1	1	0	1	1	0	1	0	0	1	0	0	1	-3	-3	-3	-3
284	51s	WeChat	117.136.91.47	male	Hu Guan	0	0	1	0	0	0	0	0	0	0	2	1	1	0	1	1	0	1	0	0	1	0	0	2	-3	-3	-3	-3
285	174s	WeChat	60.220.53.57	male	Hu Guan	0	1	0	0	0	0	0	0	0	0	1	1	1	0	1	1	0	1	0	0	1	0	0	3	-3	-3	-3	-3
286	102s	WeChat	60.220.53.57	female	Hu Guan	0	1	0	0	0	0	0	0	0	0	1	1	1	0	1	1	0	1	0	1	0	0	0	3	-3	-3	-3	-3
287	72s	WeChat	117.136.91.47	female	Hu Guan	0	1	0	0	0	0	0	0	0	0	1	0	1	0	1	1	0	1	0	0	1	0	0	3	-3	-3	-3	-3
288	67s	WeChat	117.136.91.47	female	Hu Guan	0	1	0	1	0	0	0	0	0	0	2	1	1	0	1	1	0	1	0	0	1	0	0	3	-3	-3	-3	-3
289	79s	WeChat	60.220.53.57	female	Hu Guan	0	1	0	0	0	0	0	1	0	0	1	1	1	0	1	1	0	1	0	0	1	0	0	3	-3	-3	-3	-3
290	57s	WeChat	117.136.91.47	female	Hu Guan	0	0	0	0	1	0	0	0	0	0	1	1	1	0	1	1	0	1	0	0	1	0	0	3	-3	-3	-3	-3
291	51s	WeChat	117.136.91.47	male	Hu Guan	0	0	0	0	1	0	0	0	0	0	1	1	1	0	1	1	0	1	0	1	0	0	0	3	-3	-3	-3	-3
292	76s	WeChat	60.220.53.57	male	Hu Guan	0	1	0	0	0	0	0	1	0	0	1	1	1	0	1	1	0	1	0	0	1	0	0	3	-3	-3	-3	-3
293	48s	WeChat	117.136.91.47	female	Hu Guan	0	1	0	0	0	0	0	0	0	0	1	1	1	0	1	1	0	1	0	0	1	0	0	3	-3	-3	-3	-3
294	65s	WeChat	60.220.53.175	male	Hu Guan	0	1	0	0	0	0	1	0	0	0	1	0	1	0	1	0	0	1	0	0	1	0	0	3	-3	-3	-3	-3
295	46s	WeChat	60.220.53.175	male	Hu Guan	0	0	0	0	1	0	0	0	0	0	1	1	1	0	1	1	0	1	0	0	1	0	0	3	-3	-3	-3	-3
296	62s	WeChat	60.220.53.175	female	Hu Guan	0	0	0	0	0	0	1	0	0	0	1	1	1	0	1	1	0	1	0	1	0	0	0	3	-3	-3	-3	-3
297	52s	WeChat	60.220.53.175	female	Hu Guan	0	1	0	0	0	0	0	0	0	0	1	1	1	0	1	1	0	1	0	0	1	0	0	3	-3	-3	-3	-3
298	58s	WeChat	60.220.53.175	male	Hu Guan	0	0	0	0	0	0	0	1	0	0	1	1	1	0	1	1	0	1	1	0	0	0	0	3	-3	-3	-3	-3
299	56s	WeChat	60.220.53.175	female	Hu Guan	0	0	0	1	0	0	0	0	0	0	1	0	1	0	1	1	0	0	0	0	1	0	0	3	-3	-3	-3	-3
300	61s	WeChat	60.220.53.175	male	Hu Guan	0	0	0	0	0	0	0	0	1	0	1	1	1	0	1	1	0	1	0	0	1	0	0	3	-3	-3	-3	-3
301	48s	WeChat	60.220.53.175	female	Hu Guan	0	1	0	0	0	0	0	0	0	0	1	0	1	0	1	1	0	0	1	0	1	0	0	3	-3	-3	-3	-3
302	63s	WeChat	60.220.53.175	male	Hu Guan	0	0	0	0	0	0	1	0	0	0	1	1	1	0	1	1	0	1	0	0	1	0	0	3	-3	-3	-3	-3
303	44s	WeChat	60.220.53.175	male	Hu Guan	0	0	0	1	0	0	0	0	0	0	1	1	1	0	1	1	0	1	0	0	1	0	0	3	-3	-3	-3	-3
304	54s	WeChat	60.220.53.175	male	Hu Guan	0	0	0	0	0	0	0	0	1	0	1	1	1	0	1	1	0	1	0	0	1	0	0	3	-3	-3	-3	-3
305	48s	WeChat	60.220.53.175	male	Hu Guan	0	0	0	1	0	0	0	0	0	0	1	1	1	0	1	1	0	1	0	0	1	0	0	3	-3	-3	-3	-3
306	69s	WeChat	60.220.53.175	male	Hu Guan	0	0	0	1	0	0	0	0	0	0	1	1	1	0	1	1	0	1	0	0	1	0	0	3	-3	-3	-3	-3
307	42s	WeChat	60.220.53.175	male	Hu Guan	0	1	0	0	0	0	0	0	0	0	1	1	1	0	1	1	0	1	0	0	1	0	0	3	-3	-3	-3	-3
308	169s	WeChat	223.8.93.131	male	Hu Guan	0	0	0	0	0	0	0	0	0	1	1	1	0	0	1	0	0	0	1	1	1	1	0	1	-3	-3	-3	-3
