# Supplementary material for: Enhancing rural healthcare through internet-based remote collaborative outpatient services: A comprehensive evaluation in Changzhi, Shanxi Province
Source: Medicine (Baltimore). 2024 Sep 6;103(36):e39614. doi: 10.1097/MD.0000000000039614 (PMC11383462; doi:10.1097/MD.0000000000039614)
Supplement: Supplementary file 2 [file medi-103-e39614-s002.xlsx]

## Sheet: Sheet1
						The benefits of remote medical collaboration network for you						Reasons for dissatisfaction
number	Usage time	source	IP	gender	county	can observe and learn from the diagnosis and treatment experience of higher-level doctors	can accurately diagnose patients	helps standardize the management of chronic disease patients	increases my visiting population	other	Your satisfaction with remote medical services	fewer remote expert visits	fewer remote consultation departments	complex system operation	other
1	91s	WeChat	183.202.32.177	2	Shang Dang	1	1	0	0	0	2	0	0	1	0
2	27s	WeChat	117.136.91.69	1	Shang Dang	1	1	1	1	0	1	0	0	1	1
3	86s	WeChat	117.136.91.3	1	Lu Zhou	1	1	1	1	0	1	0	0	0	1
4	101s	WeChat	117.136.91.3	1	Chang Zi	1	1	1	1	0	1	0	1	0	0
5	36s	WeChat	117.136.91.3	2	Chang Zi	1	1	1	1	0	2	1	0	0	0
6	61s	WeChat	117.136.91.3	2	Chang Zi	1	1	1	1	0	1	0	1	0	0
7	30s	WeChat	117.136.91.3	1	Chang Zi	1	1	1	1	0	2	1	0	0	0
8	172s	WeChat	118.75.227.54	1	Chang Zi	1	1	1	1	1	1	0	0	0	1
9	49s	WeChat	117.136.91.3	2	Chang Zi	1	1	1	1	0	1	1	0	0	0
10	41s	WeChat	223.104.14.31	2	Chang Zi	1	1	1	1	0	1	1	0	0	0
11	77s	WeChat	118.75.227.54	2	Chang Zi	1	1	1	1	0	1	1	0	0	0
12	136s	WeChat	171.123.68.84	2	Wu Xiang	1	1	1	1	0	3	0	0	0	1
13	67s	WeChat	183.200.75.136	1	Wu Xiang	1	0	0	0	0	2	0	0	0	1
14	72s	WeChat	171.123.68.84	2	Wu Xiang	1	1	1	1	0	1	0	0	0	1
15	60s	WeChat	183.203.169.178	2	Wu Xiang	1	0	1	0	0	3	0	0	0	1
16	151s	WeChat	110.183.15.179	1	Wu Xiang	1	1	1	1	0	1	0	1	0	0
17	70s	WeChat	110.183.15.179	1	Wu Xiang	1	1	1	1	0	1	0	1	0	0
18	159s	WeChat	111.52.122.54	1	Wu Xiang	1	0	1	1	0	1	0	1	0	0
19	220s	WeChat	110.183.8.102	1	Wu Xiang	1	1	1	1	0	1	1	0	1	0
20	84s	WeChat	111.52.123.154	2	Wu Xiang	0	1	0	0	0	2	0	0	0	1
21	144s	WeChat	117.136.91.38	2	Wu Xiang	1	0	1	1	0	3	0	1	0	0
22	126s	WeChat	111.52.122.204	1	Wu Xiang	0	0	1	0	0	3	0	0	1	0
23	273s	WeChat	183.202.39.98	2	Wu Xiang	1	1	1	1	0	1	1	0	0	0
24	103s	WeChat	111.52.124.225	1	Wu Xiang	0	1	1	1	0	3	0	0	1	0
25	45s	WeChat	60.221.113.232	2	Wu Xiang	1	1	1	1	0	1	0	0	0	1
26	96s	WeChat	183.203.169.178	2	Wu Xiang	0	0	0	0	1	4	0	0	0	1
27	183s	WeChat	110.183.15.180	2	Wu Xiang	1	1	1	1	1	1	1	1	0	0
28	67s	WeChat	171.123.42.3	2	Wu Xiang	1	1	1	1	0	3	0	0	1	0
29	1325s	WeChat	111.52.122.54	1	Wu Xiang	1	1	1	1	0	1	0	1	0	0
30	4187s	WeChat	110.183.8.57	2	Wu Xiang	1	1	1	0	0	1	0	0	0	1
31	133s	WeChat	110.183.15.173	2	Wu Xiang	0	0	0	1	0	1	0	0	0	1
32	83s	WeChat	183.202.39.37	2	Wu Xiang	1	1	1	1	0	1	0	0	1	0
33	60s	WeChat	39.144.98.130	1	Chang Zi	1	1	1	0	0	1	1	0	0	0
34	104s	WeChat	223.8.118.210	2	Chang Zi	1	0	1	1	0	3	0	1	0	0
35	56s	WeChat	218.26.158.94	2	Chang Zi	1	1	1	0	0	1	0	0	0	1
36	39s	WeChat	60.220.127.123	1	Chang Zi	1	1	1	0	0	1	1	0	0	0
37	44s	WeChat	39.144.98.138	1	Chang Zi	1	1	1	0	0	1	0	1	0	0
38	37s	WeChat	218.26.158.162	2	Chang Zi	0	0	1	0	0	1	1	1	1	0
39	63s	WeChat	183.202.32.88	2	Chang Zi	1	0	0	0	0	3	0	0	0	1
40	52s	WeChat	118.75.218.99	2	Chang Zi	1	1	1	1	0	1	0	0	0	1
41	86s	WeChat	223.104.197.252	2	Hu Guan	1	1	1	1	0	1	0	0	1	0
42	104s	WeChat	60.220.130.183	2	Chang Zi	1	1	1	1	0	3	0	0	1	0
43	48s	WeChat	120.208.81.67	2	Chang Zi	1	1	1	0	0	1	1	1	1	0
44	78s	WeChat	183.202.169.201	2	Chang Zi	1	1	1	1	0	1	1	1	1	0
45	40s	WeChat	120.208.81.5	2	Chang Zi	1	0	0	0	0	1	1	0	0	0
46	72s	WeChat	223.8.113.157	2	Chang Zi	1	1	1	1	0	2	1	1	0	0
47	51s	WeChat	60.220.120.32	2	Chang Zi	1	1	1	1	0	1	0	1	1	0
48	111s	WeChat	60.220.46.99	2	Chang Zi	1	1	1	1	0	1	0	0	1	0
49	102s	WeChat	120.208.81.105	2	Chang Zi	1	0	1	0	0	1	0	0	0	1
50	50s	WeChat	223.8.112.133	1	Chang Zi	1	1	1	1	0	3	0	0	0	1
51	68s	WeChat	60.220.92.0	2	Chang Zi	1	1	1	1	1	1	0	0	0	1
52	70s	WeChat	223.8.83.104	1	Chang Zi	1	1	1	1	0	3	0	0	0	1
53	74s	WeChat	218.26.158.172	1	Lu Zhou	1	1	1	1	0	1	0	0	0	1
54	55s	WeChat	218.26.159.231	1	Lu Zhou	1	1	1	1	0	1	-3	-3	-3	-3
55	34s	WeChat	218.26.159.40	2	Li Cheng	1	1	1	1	0	1	-3	-3	-3	-3
56	131s	WeChat	111.52.126.125	2	Li Cheng	1	1	0	0	0	3	-3	-3	-3	-3
57	28s	WeChat	218.26.54.150	1	Li Cheng	1	1	1	0	0	1	-3	-3	-3	-3
58	113s	WeChat	111.53.98.226	1	Li Cheng	1	1	1	1	0	1	-3	-3	-3	-3
59	52s	WeChat	218.26.159.61	2	Li Cheng	1	1	1	0	0	1	-3	-3	-3	-3
60	110s	WeChat	110.183.7.192	2	Li Cheng	1	1	1	1	0	1	-3	-3	-3	-3
61	51s	WeChat	111.53.98.226	1	Li Cheng	0	0	0	0	1	3	-3	-3	-3	-3
62	35s	WeChat	110.183.7.192	2	Li Cheng	1	1	1	1	0	1	-3	-3	-3	-3
63	33s	WeChat	60.220.72.26	1	Li Cheng	1	0	0	0	0	3	-3	-3	-3	-3
64	32s	WeChat	111.53.98.226	1	Li Cheng	1	1	1	1	0	1	-3	-3	-3	-3
65	83s	WeChat	111.52.126.126	2	Li Cheng	1	1	1	1	0	1	-3	-3	-3	-3
66	49s	WeChat	39.144.84.82	2	Li Cheng	1	0	1	0	0	1	-3	-3	-3	-3
67	22s	WeChat	111.52.125.73	1	Li Cheng	1	0	0	0	0	3	-3	-3	-3	-3
68	47s	WeChat	183.200.68.227	2	Li Cheng	1	1	1	1	0	1	-3	-3	-3	-3
69	46s	WeChat	120.208.85.203	1	Shang Dang	1	1	1	1	0	1	-3	-3	-3	-3
70	73s	WeChat	120.208.85.155	1	Shang Dang	0	0	0	0	1	1	-3	-3	-3	-3
71	80s	WeChat	223.8.58.140	1	Shang Dang	1	1	1	1	0	1	-3	-3	-3	-3
72	22s	WeChat	60.219.141.23	2	Shang Dang	1	0	1	0	0	1	-3	-3	-3	-3
73	73s	WeChat	120.208.84.13	2	Shang Dang	1	1	1	1	1	2	-3	-3	-3	-3
74	22s	WeChat	60.220.79.183	1	Shang Dang	0	0	0	0	1	3	-3	-3	-3	-3
75	78s	WeChat	60.220.97.123	1	Shang Dang	0	0	0	0	1	1	-3	-3	-3	-3
76	115s	WeChat	60.220.134.154	2	Shang Dang	0	0	0	1	0	1	-3	-3	-3	-3
77	93s	WeChat	60.220.65.119	2	Shang Dang	0	1	0	0	0	1	-3	-3	-3	-3
78	81s	WeChat	60.220.134.154	2	Shang Dang	0	0	0	1	0	1	-3	-3	-3	-3
79	85s	WeChat	60.220.64.31	1	Shang Dang	1	1	1	1	0	1	-3	-3	-3	-3
80	197s	WeChat	218.26.54.113	2	Shang Dang	0	1	0	0	0	1	-3	-3	-3	-3
81	110s	WeChat	218.26.159.208	1	Shang Dang	0	0	1	1	0	1	-3	-3	-3	-3
82	51s	WeChat	39.144.98.86	1	Shang Dang	0	0	0	0	1	1	-3	-3	-3	-3
83	70s	WeChat	60.220.64.31	1	Shang Dang	1	1	1	1	0	1	-3	-3	-3	-3
84	49s	WeChat	39.144.98.86	1	Shang Dang	0	0	0	0	1	1	-3	-3	-3	-3
85	72s	WeChat	60.220.121.195	2	Shang Dang	0	1	1	0	1	5	0	0	0	0
86	213s	WeChat	1.70.35.94	1	Shang Dang	1	1	1	1	0	1	-3	-3	-3	-3
87	571s	WeChat	60.220.134.0	1	Shang Dang	0	0	1	0	0	1	-3	-3	-3	-3
88	59s	WeChat	218.26.54.110	2	Shang Dang	1	1	1	1	0	1	-3	-3	-3	-3
89	40s	WeChat	60.220.58.15	2	Shang Dang	1	1	1	0	0	1	-3	-3	-3	-3
90	142s	WeChat	60.220.134.34	2	Shang Dang	0	0	0	0	1	3	-3	-3	-3	-3
91	64s	WeChat	183.200.92.133	2	Shang Dang	0	0	0	1	0	1	-3	-3	-3	-3
92	123s	WeChat	60.220.30.54	1	Shang Dang	1	1	1	1	1	5	0	0	0	1
93	113s	WeChat	120.208.85.22	2	Shang Dang	0	0	0	0	1	3	-3	-3	-3	-3
94	71s	WeChat	120.208.85.22	2	Shang Dang	0	0	0	0	1	3	-3	-3	-3	-3
95	292s	WeChat	117.10.203.145	1	Shang Dang	0	1	0	0	1	1	-3	-3	-3	-3
96	86s	WeChat	60.220.121.119	1	Shang Dang	0	0	0	1	0	2	-3	-3	-3	-3
97	150s	WeChat	36.23.66.24	1	Shang Dang	1	0	0	0	0	1	-3	-3	-3	-3
98	73s	WeChat	60.220.134.231	2	Shang Dang	0	0	1	0	0	1	-3	-3	-3	-3
99	159s	WeChat	120.208.83.21	2	Shang Dang	0	0	0	0	1	3	-3	-3	-3	-3
100	50s	WeChat	60.220.121.199	1	Shang Dang	1	1	1	1	0	1	-3	-3	-3	-3
101	138s	WeChat	221.192.181.16	1	Shang Dang	0	1	1	0	0	1	-3	-3	-3	-3
102	87s	WeChat	60.220.30.217	2	Shang Dang	1	0	1	1	0	1	-3	-3	-3	-3
103	114s	WeChat	60.220.134.0	1	Shang Dang	0	0	1	0	0	3	-3	-3	-3	-3
104	80s	WeChat	223.104.74.140	1	Shang Dang	1	1	1	1	0	1	-3	-3	-3	-3
105	135s	WeChat	218.26.158.188	2	Shang Dang	0	1	0	0	0	1	-3	-3	-3	-3
106	137s	WeChat	60.220.134.34	1	Shang Dang	1	1	1	0	0	1	-3	-3	-3	-3
107	51s	WeChat	60.220.30.219	2	Shang Dang	1	1	1	1	0	1	-3	-3	-3	-3
108	158s	WeChat	60.220.97.241	1	Shang Dang	1	1	1	0	0	1	-3	-3	-3	-3
109	54s	WeChat	223.114.32.138	1	Shang Dang	0	0	1	0	0	1	-3	-3	-3	-3
110	75s	WeChat	120.208.85.79	2	Shang Dang	0	1	0	0	0	1	-3	-3	-3	-3
111	180s	WeChat	60.220.120.55	1	Shang Dang	0	0	1	0	0	1	-3	-3	-3	-3
112	44s	WeChat	183.200.78.64	2	Lu Zhou	1	1	0	0	0	3	-3	-3	-3	-3
113	136s	WeChat	60.220.97.53	2	Shang Dang	0	0	0	0	1	1	-3	-3	-3	-3
114	141s	WeChat	60.220.30.142	2	Shang Dang	0	0	1	0	1	1	-3	-3	-3	-3
115	989s	WeChat	120.208.85.23	2	Shang Dang	0	0	0	0	1	1	-3	-3	-3	-3
116	49s	WeChat	60.220.134.144	1	Shang Dang	0	0	0	0	1	1	-3	-3	-3	-3
117	58s	WeChat	111.53.98.226	1	Li Cheng	1	1	1	1	0	1	-3	-3	-3	-3
118	27s	WeChat	111.53.98.226	1	Li Cheng	1	1	1	1	0	1	-3	-3	-3	-3
119	229s	WeChat	111.53.98.226	1	Li Cheng	1	1	1	1	0	1	-3	-3	-3	-3
120	50s	WeChat	117.136.91.53	1	Li Cheng	1	1	1	0	0	2	-3	-3	-3	-3
121	70s	WeChat	111.53.98.226	1	Li Cheng	1	1	1	1	0	1	-3	-3	-3	-3
122	83s	WeChat	218.26.159.157	2	Li Cheng	0	0	1	0	0	2	-3	-3	-3	-3
123	24s	WeChat	218.26.158.136	1	Li Cheng	1	1	1	0	0	1	-3	-3	-3	-3
124	296s	WeChat	218.26.159.157	2	Li Cheng	0	0	0	0	1	1	-3	-3	-3	-3
125	23s	WeChat	60.220.43.163	2	Li Cheng	1	1	1	1	0	1	-3	-3	-3	-3
126	45s	WeChat	60.220.70.164	1	Shang Dang	1	1	1	1	1	3	-3	-3	-3	-3
127	50s	WeChat	183.202.37.46	2	Shang Dang	1	1	1	0	0	1	-3	-3	-3	-3
128	145s	WeChat	218.26.159.44	1	Li Cheng	1	1	1	1	0	1	-3	-3	-3	-3
129	65s	WeChat	183.200.92.6	1	Shang Dang	1	0	0	0	0	1	-3	-3	-3	-3
130	64s	WeChat	117.136.91.30	1	Shang Dang	1	1	1	1	0	1	-3	-3	-3	-3
131	79s	WeChat	60.220.134.13	2	Shang Dang	1	1	1	1	0	1	-3	-3	-3	-3
132	45s	WeChat	60.220.134.13	2	Shang Dang	1	1	1	1	0	1	-3	-3	-3	-3
133	53s	WeChat	218.26.55.213	2	Shang Dang	0	0	0	1	0	1	-3	-3	-3	-3
134	58s	WeChat	60.220.134.13	2	Shang Dang	1	1	0	0	0	3	-3	-3	-3	-3
135	72s	WeChat	117.136.91.6	1	Shang Dang	1	0	0	0	0	1	-3	-3	-3	-3
136	76s	WeChat	117.136.91.6	1	Shang Dang	1	0	0	0	0	1	-3	-3	-3	-3
137	49s	WeChat	60.220.134.13	2	Shang Dang	1	1	1	1	0	1	-3	-3	-3	-3
138	1115s	WeChat	60.220.72.236	2	Li Cheng	1	1	1	0	0	3	-3	-3	-3	-3
139	41s	WeChat	117.61.30.60	1	Shang Dang	1	1	1	1	0	3	-3	-3	-3	-3
140	31s	WeChat	39.144.98.71	2	Shang Dang	1	1	1	1	0	1	-3	-3	-3	-3
141	55s	WeChat	171.123.146.121	1	Chang Zi	1	1	1	1	0	3	-3	-3	-3	-3
142	43s	WeChat	117.136.91.226	2	Chang Zi	0	1	1	0	0	3	-3	-3	-3	-3
143	60s	WeChat	183.202.168.5	2	Chang Zi	1	1	1	1	0	3	-3	-3	-3	-3
144	29s	WeChat	183.202.168.5	2	Chang Zi	1	1	0	1	0	3	-3	-3	-3	-3
145	60s	WeChat	118.75.163.114	1	Chang Zi	1	1	1	0	0	1	-3	-3	-3	-3
146	50s	WeChat	183.202.168.197	1	Chang Zi	1	0	0	1	0	1	-3	-3	-3	-3
147	70s	WeChat	60.220.95.72	1	Chang Zi	1	1	1	1	0	1	-3	-3	-3	-3
148	40s	WeChat	183.200.86.133	2	Chang Zi	1	1	1	1	0	1	-3	-3	-3	-3
149	125s	WeChat	183.202.175.56	1	Chang Zi	1	1	1	1	0	1	-3	-3	-3	-3
150	55s	WeChat	183.202.168.197	2	Chang Zi	1	1	1	1	0	1	-3	-3	-3	-3
151	42s	WeChat	171.123.144.218	1	Chang Zi	1	1	1	1	0	1	-3	-3	-3	-3
152	56s	WeChat	1.68.101.204	1	Chang Zi	0	1	1	1	1	3	-3	-3	-3	-3
153	111s	WeChat	223.8.114.204	2	Chang Zi	1	0	1	1	0	1	-3	-3	-3	-3
154	71s	WeChat	120.208.86.64	2	Hu Guan	1	1	1	0	0	1	-3	-3	-3	-3
155	67s	WeChat	183.200.65.191	1	Hu Guan	1	1	1	1	0	1	-3	-3	-3	-3
156	99s	WeChat	60.220.53.86	1	Hu Guan	1	1	1	0	0	3	-3	-3	-3	-3
157	124s	WeChat	60.220.54.110	1	Hu Guan	1	0	0	0	0	3	-3	-3	-3	-3
158	127s	WeChat	117.136.91.25	1	Hu Guan	0	0	0	0	1	5	0	0	0	1
159	46s	WeChat	60.220.71.13	2	Hu Guan	1	1	1	0	0	1	-3	-3	-3	-3
160	105s	WeChat	120.208.89.224	1	Hu Guan	1	0	0	0	0	3	-3	-3	-3	-3
161	41s	WeChat	218.26.55.40	1	Hu Guan	1	1	1	1	0	1	-3	-3	-3	-3
162	153s	WeChat	39.144.98.65	1	Hu Guan	1	1	1	1	0	1	-3	-3	-3	-3
163	52s	WeChat	60.220.71.0	1	Hu Guan	1	0	1	0	0	3	-3	-3	-3	-3
164	168s	WeChat	183.200.89.27	2	Hu Guan	1	1	1	0	0	3	-3	-3	-3	-3
165	50s	WeChat	60.220.71.152	2	Hu Guan	1	0	1	0	0	3	-3	-3	-3	-3
166	49s	WeChat	60.220.53.64	1	Hu Guan	1	0	0	0	0	3	-3	-3	-3	-3
167	90s	WeChat	60.220.138.184	2	Hu Guan	1	1	1	0	0	1	-3	-3	-3	-3
168	90s	WeChat	223.8.93.239	1	Hu Guan	1	1	1	0	0	3	-3	-3	-3	-3
169	69s	WeChat	39.144.98.101	1	Hu Guan	0	1	1	0	0	1	-3	-3	-3	-3
170	64s	WeChat	60.220.74.61	2	Hu Guan	1	1	1	0	0	1	-3	-3	-3	-3
171	99s	WeChat	120.208.88.211	2	Hu Guan	1	1	1	0	0	3	-3	-3	-3	-3
172	77s	WeChat	223.8.93.99	2	Hu Guan	1	0	1	1	0	3	-3	-3	-3	-3
173	38s	WeChat	120.208.86.86	1	Hu Guan	1	1	1	1	0	1	-3	-3	-3	-3
174	90s	WeChat	120.208.88.219	1	Hu Guan	0	1	0	0	0	3	-3	-3	-3	-3
175	79s	WeChat	183.200.65.168	2	Hu Guan	1	1	1	1	0	1	-3	-3	-3	-3
176	213s	WeChat	60.220.54.99	1	Hu Guan	1	1	1	0	0	1	-3	-3	-3	-3
177	104s	WeChat	60.220.53.111	1	Hu Guan	1	1	1	1	0	1	-3	-3	-3	-3
178	74s	WeChat	60.220.54.185	1	Hu Guan	1	1	1	1	0	1	-3	-3	-3	-3
179	38s	WeChat	218.26.159.14	1	Shang Dang	1	1	1	1	0	1	-3	-3	-3	-3
180	45s	WeChat	171.123.140.58	2	Chang Zi	1	1	0	0	1	1	-3	-3	-3	-3
181	62s	WeChat	171.123.140.58	2	Chang Zi	1	1	1	0	0	3	-3	-3	-3	-3
182	36s	WeChat	171.123.140.58	2	Chang Zi	1	1	1	1	0	1	-3	-3	-3	-3
183	40s	WeChat	171.123.140.58	1	Chang Zi	1	1	1	0	0	2	-3	-3	-3	-3
184	42s	WeChat	171.123.140.58	2	Chang Zi	1	1	1	0	0	2	-3	-3	-3	-3
185	51s	WeChat	117.136.91.2	1	Chang Zi	1	1	1	0	0	1	-3	-3	-3	-3
186	65s	WeChat	183.202.46.171	1	Shang Dang	1	0	1	1	0	1	-3	-3	-3	-3
187	57s	WeChat	223.8.95.234	1	Hu Guan	1	1	1	0	0	1	-3	-3	-3	-3
